# Supplementary material for: Endometriosis Associated-miRNome Analysis of Blood Samples: A Prospective Study
Source: Diagnostics (Basel). 2022 May 5;12(5):1150. doi: 10.3390/diagnostics12051150 (PMC9140062; doi:10.3390/diagnostics12051150)
Supplement: Supplementary file 1 [file diagnostics-12-01150-s001.zip]

Archive with 1 entries (1 files):
- diagnostics-1652980-supplementary.pdf
